# Supplementary material for: The Role of Disgust in Male Sexual Decision-Making
Source: Front Psychol. 2019 Jan 22;9:2602. doi: 10.3389/fpsyg.2018.02602 (PMC6350445; doi:10.3389/fpsyg.2018.02602)
Supplement: Supplementary Data Sheet 1 — Data Summary: The role of disgust in male sexual decision-making; Oaten et al. (2009). [file Data_Sheet_1.xlsx]

## Sheet: Sex_data
id	age	Exclusion	sexorient	order	WHANP_0	WHAP_0	WLANP_0	WLAP_0	WHANP_1	WHAP_1	WLANP_1	WLAP_1	AHANP_0	AHAP_0	ALANP_0	ALAP_0	AHANP_1	AHAP_1	ALANP_1	ALAP_1	RHANP_0	RHAP_0	RLANP_0	RLAP_0	RHANP_1	RHAP_1	RLANP_1	RLAP_1	DHANP_0	DHAP_0	DLANP_0	DLAP_0	DHANP_1	DHAP_1	DLANP_1	DLAP_1	MC1_0	MC2_0	MC1_1	MC2_1	dsq_core	pvd_total	sexexp_total
1	20	1	1	1	4	3	4	2	5	2	4	3	4	2	4	2	5	1	5	1	3	4	3	4	2	6	3	6	4	4	4	3	1	3	1	5	1	2	6	2	0.5	2.33333	4.66667
2	20	1	1	2	6	2	1	2	7	.	.	7	3	2	2	1	6	3	4	2	2	5	2	6	1	4	2	5	2	5	2	4	1	3	1	5	1	2	7	7	4	2.26667	5.77778
3	19	0	1	1	2	3	2	3	2	2	2	1	4	5	1	3	1	2	2	3	3	2	3	2	2	2	2	1	1	1	1	1	1	2	2	2	3	1	3	5	2.5	1.73333	5
4	24	1	3	2	5	4	4	4	5	6	4	5	2	4	3	2	3	6	4	5	2	5	1	5	2	4	2	4	.	.	.	.	1	3	1	1	1	1	6	6	7.5	4.33333	6.66667
5	22	1	1	1	1	1	1	1	3	.	2	1	1	2	1	1	4	3	1	1	1	4	1	4	2	6	1	5	1	1	1	1	1	4	1	7	1	1	5	3	4.5	3.66667	5.44444
6	19	1	1	2	4	3	4	5	5	5	4	6	3	1	1	2	5	5	2	5	2	5	2	2	3	4	3	5	1	2	1	6	2	3	5	6	1	1	6	5	6	4.06667	4.88889
7	30	1	1	1	4	2	4	2	5	2	6	3	.	1	4	1	6	1	6	1	3	6	3	6	2	6	3	5	1	5	1	5	1	5	1	7	1	1	6	6	4.5	3.33333	5.44444
8	23	1	3	2	5	4	4	6	6	7	6	7	5	4	5	3	7	6	6	6	5	5	5	2	1	2	1	2	6	6	5	2	.	.	.	.	3	2	7	7	3	3.2	3.88889
9	31	1	1	1	1	5	2	5	4	7	4	7	2	4	2	1	5	6	4	4	1	4	1	5	3	3	1	5	2	3	4	4	2	6	3	1	1	1	7	7	8.5	2.26667	3.55556
12	20	1	1	2	7	1	3	2	5	4	5	4	6	4	4	3	7	6	5	5	3	6	2	6	2	5	1	5	1	5	4	7	1	3	1	3	1	3	7	7	4.5	4.13333	6.66667
13	35	1	1	1	1	1	3	3	3	2	4	6	4	2	3	1	4	3	5	1	3	7	1	6	3	7	1	5	1	1	1	1	1	2	1	1	2	2	6	6	3.5	2.26667	7.55556
14	21	1	1	2	7	1	5	1	7	3	5	1	1	2	1	1	3	5	5	1	4	5	4	6	4	4	4	6	1	1	1	1	1	1	1	1	1	1	7	7	2.5	2.73333	6.22222
15	21	1	1	1	5	2	5	3	6	5	7	1	4	1	4	3	5	2	4	5	5	6	3	6	4	6	4	5	2	5	3	6	3	4	1	6	2	2	6	6	8.5	4.66667	4.55556
17	25	1	1	1	3	3	3	2	5	4	4	2	4	3	3	2	5	5	3	4	2	4	2	4	1	2	2	4	1	3	2	5	1	3	1	3	2	2	5	5	4	2.26667	5.44444
18	18	1	3	2	3	2	5	1	6	3	6	3	1	6	3	1	4	7	5	3	3	5	3	5	2	2	1	2	2	4	2	3	1	3	1	4	2	2	5	5	4.5	2.93333	4.55556
19	19	1	1	1	5	5	5	5	4	6	6	5	5	2	5	2	5	5	5	3	2	.	2	6	1	6	1	5	2	5	2	6	2	3	3	4	2	2	7	6	2.5	2.93333	3.77778
20	28	1	1	2	4	3	4	2	6	4	5	4	4	3	4	3	5	4	6	5	4	4	4	5	4	5	4	5	1	2	1	2	1	1	1	2	2	2	6	6	4.5	2.2	4
21	19	1	3	1	4	1	3	.	7	5	5	2	4	1	2	2	6	4	3	2	2	7	3	6	1	6	2	5	1	5	2	5	2	6	5	2	1	2	6	3	4.5	2.93333	1.88889
22	28	1	1	2	2	2	4	6	6	7	7	7	1	1	1	2	4	2	1	7	1	7	2	6	1	7	1	7	1	1	3	1	1	5	.	3	1	5	5	5	7	3.4	7.77778
23	20	1	1	1	4	1	6	2	3	1	6	4	3	4	3	1	2	5	3	2	4	7	2	5	3	5	2	7	2	6	4	7	1	6	2	7	2	2	6	5	6.5	4	4.11111
24	45	1	1	2	1	1	1	1	7	7	7	7	2	4	2	4	7	7	7	7	4	5	4	4	1	2	1	2	1	4	1	1	1	3	1	1	1	1	7	7	7	3.86667	4.22222
25	24	1	1	1	3	1	5	2	4	3	5	4	2	1	5	1	4	1	5	2	2	5	2	6	5	5	3	6	1	1	1	7	3	1	1	5	1	1	6	4	3	1.93333	7.22222
26	22	1	1	2	6	5	2	1	7	7	4	.	5	6	2	5	5	6	3	5	3	5	3	6	1	3	2	6	1	3	2	6	1	6	3	7	2	2	5	6	3.5	5.26667	5.22222
27	18	1	1	1	2	1	3	1	3	1	4	1	4	2	3	1	4	2	3	1	3	7	3	.	3	7	3	7	3	5	4	7	4	5	5	7	1	2	2	3	5	4.26667	3
28	23	1	.	2	2	1	2	.	3	2	4	1	2	1	1	1	5	1	1	1	3	1	1	1	4	1	2	1	1	6	2	6	2	5	2	7	2	4	5	4	7.5	2.46667	5.44444
29	22	1	1	1	7	4	5	1	6	5	3	3	6	4	5	4	6	6	4	2	1	4	2	4	1	5	2	4	1	4	1	5	1	4	1	4	1	1	7	6	7	3.8	2.22222
30	19	1	1	2	5	1	1	1	4	1	2	1	2	6	1	6	2	7	1	5	3	5	2	5	2	6	1	6	1	7	1	3	1	7	1	2	1	1	6	6	5	2.86667	4.11111
31	19	1	1	1	4	5	3	2	2	6	4	2	5	4	3	1	5	4	4	2	2	5	1	5	2	6	2	5	1	5	1	5	1	5	1	3	1	1	6	5	4	2.73333	3.88889
32	28	1	1	2	4	4	3	1	6	6	5	5	2	5	2	4	4	6	4	5	3	6	3	6	2	5	2	3	1	1	3	1	1	1	1	1	1	2	7	5	7	4.66667	6.33333
33	33	1	3	1	5	1	4	1	5	1	6	2	4	1	3	2	.	.	.	.	4	6	4	6	3	7	2	7	2	2	2	2	1	1	1	2	2	4	6	5	6	3.86667	7.22222
34	20	1	1	2	7	2	7	1	7	4	7	5	5	2	6	1	5	4	7	3	1	2	7	7	1	1	2	2	4	2	6	5	1	2	1	3	2	3	6	7	3	4.4	8.88889
35	18	1	1	1	3	1	2	1	6	5	4	5	4	1	3	3	5	5	4	4	2	5	1	7	3	6	2	6	1	4	1	6	1	4	1	5	1	1	6	6	6	2.93333	5.44444
36	18	1	1	2	5	1	2	5	5	5	4	7	1	7	4	2	5	7	5	5	1	5	2	7	2	6	1	6	5	7	2	6	6	3	4	7	1	2	7	6	7.5	2.66667	6.11111
39	20	1	1	1	3	1	4	1	4	1	5	1	5	1	4	2	5	1	4	2	2	5	2	6	2	6	2	7	1	3	1	3	1	1	1	3	1	1	5	6	3.5	3.53333	3.55556
40	27	1	1	2	3	1	5	1	5	6	7	7	2	2	3	1	7	6	6	5	1	3	1	3	1	1	1	2	1	5	2	6	1	3	1	4	1	3	7	5	9	2.2	6.22222
43	23	1	1	1	5	4	4	2	7	7	7	7	3	3	3	3	5	6	4	6	2	7	2	7	1	5	1	3	1	6	1	6	1	1	1	1	1	3	6	7	5	3.06667	7
44	37	1	1	2	1	2	3	3	4	4	5	6	3	4	2	5	5	5	5	6	2	7	1	6	1	4	2	3	.	.	.	.	1	7	1	1	2	4	3	6	5.5	2.33333	6.55556
45	18	1	1	1	3	4	4	2	5	4	5	3	5	4	3	2	6	5	4	3	2	7	4	4	6	6	6	5	1	5	1	3	2	4	4	2	1	1	6	7	4	3.13333	6.33333
46	28	1	1	2	4	3	4	1	6	5	5	2	4	2	2	2	6	4	4	3	4	4	4	4	3	4	3	5	1	2	1	6	2	3	3	4	2	2	6	6	3	2.33333	4.33333
47	37	1	1	1	7	6	7	7	7	7	7	7	.	.	.	.	3	3	5	2	1	5	1	5	1	4	1	3	1	1	1	2	1	1	1	2	1	2	6	5	5.5	3.06667	8.66667
48	18	1	1	2	4	4	3	5	6	6	5	6	2	1	2	4	6	4	3	5	2	7	2	6	1	5	1	5	5	5	5	3	1	4	1	2	1	1	7	6	7	2.4	3.88889
49	18	1	1	1	4	3	4	3	4	7	5	5	3	1	2	2	3	2	2	4	3	7	2	7	3	6	3	6	1	7	1	7	1	7	3	4	1	1	4	.	5.5	2.86667	4.33333
50	27	0	2	2	1	1	1	1	1	1	1	1	1	1	1	1	1	1	1	1	4	6	4	6	5	6	4	6	1	1	1	1	1	2	1	2	1	1	6	1	.	.	.
101	21	1	1	1	2	3	2	3	5	4	5	2	4	2	4	2	6	4	6	3	2	6	2	6	2	5	1	6	4	5	3	4	5	3	5	3	1	1	4	4	9	3.26667	2.88889
103	19	1	1	1	2	2	3	1	4	4	3	1	2	2	1	1	3	3	3	2	4	7	4	7	3	7	4	7	2	7	4	6	1	7	2	6	2	2	4	3	7.5	3.86667	4.44444
105	41	0	3	1	3	1	4	1	4	3	6	1	4	2	2	1	5	3	3	2	1	6	2	7	2	7	1	7	1	7	2	6	1	7	2	7	3	3	3	4	9	4	2.88889
106	26	0	1	2	5	7	7	7	6	7	7	6	5	2	5	4	5	1	7	2	3	4	3	4	3	5	3	6	1	1	1	4	2	1	1	6	1	1	7	1	5	2.33333	4
107	26	1	1	1	4	2	3	6	6	6	5	7	2	1	4	7	2	5	6	2	3	7	3	7	2	6	.	5	1	5	2	6	1	3	1	4	2	2	6	6	9.5	4	8.33333
108	24	1	1	2	5	2	3	2	5	3	4	2	5	2	4	2	6	3	5	3	2	5	2	5	2	6	2	5	1	3	4	4	2	4	2	5	2	3	5	5	6	3.2	7.11111
109	27	1	1	1	6	2	5	4	7	4	6	5	2	1	7	3	5	2	5	7	2	4	2	4	3	4	2	4	1	7	2	5	1	7	3	1	1	2	7	7	8	4.46667	5.44444
111	30	1	1	1	4	4	4	4	5	4	6	4	3	3	3	3	3	4	3	3	3	3	3	3	3	4	3	4	1	1	1	1	2	2	1	2	1	1	6	4	2	2.86667	5.22222
